# Supplementary material for: TTCA: an R package for the identification of differentially expressed genes in time course microarray data
Source: BMC Bioinformatics. 2017 Jan 14;18:33. doi: 10.1186/s12859-016-1440-8 (PMC5237546; doi:10.1186/s12859-016-1440-8)
Supplement: Additional file 1 — R code of TTCA (EUPL). (TXT 816 kb) [file 12859_2016_1440_MOESM1_ESM.txt]

#  See CRAN package TTCA

require(MASS)
require(Matrix) 
require(RISmed) 
require(quantreg)
require(VennDiagram)
require(tcltk2)
require(tcltk)

##########################################
#### Gene-ANALYSE
##########################################
 See CRAN package TTCA
 data(EGF,Control,annot,annotation)
 S="gene"
 Control.time <-  c(0,0,0.5,1,4,6,24,24,48,48,48)
 EGF.time     <-  c(0,0,0.5,0.5,1,2,4,6,8,12,18,24,24,48,48,48)
 file         =   paste0(getwd(),"/TTCA_Gene")
 dir.create(file)


TTCAresult<-TTCA(grp1=EGF, grp1.time=EGF.time, grp2=Control, grp2.time=Control.time,S="gene",
                  lambda=0.6, annot=annot, annotation=annotation,pVal=0.05,codetest=FALSE,
                  file=file, Stimulus1="epidermal+growth+factor", timeInt=c(4,12), MaxPics =10000)

##########################################
#### GO-ANALYSE
##########################################
data(EGF,Control,annot,annotation)

require(biomaRt)
ensembl <-  useMart("ENSEMBL_MART_ENSEMBL",dataset="hsapiens_gene_ensembl")
mapGO <- getBM(attributes=c("go_id","name_1006",'affy_hugene_2_0_st_v1'),
               filters = 'affy_hugene_2_0_st_v1', values=rownames(annot), mart =ensembl)
colnames(mapGO)<-c("go_id","GO_name","probeset_id")

S="GO"
Control.time <-  c(0,0,0.5,1,4,6,24,24,48,48,48)
file         =   paste0(getwd(),"/TTCA_GO")
dir.create(file)

TTCAresult<-TTCA(grp1=EGF, grp1.time=EGF.time, grp2=Control, grp2.time=Control.time,
                 S="GO", pVal=0.05,lambda=0.6,codetest=FALSE, file=file,
                  Stimulus1="epidermal+growth+factor", timeInt=c(4,12),
                  MaxPics=10000, mapGO=mapGO)


### Included functions ##
# TTCA (main function)
# changeToGO
# DistplotPval
# FF.median
# Integral
# medianr
# medianrS 
# my.write
# optimalMethodeDistr
# Peakscore
# PeakscoreH0H1
# ProgTime
# revOverlapScore
# Vennfunc
# weightvec
#########################


TTCA = function(grp1, grp1.time, grp2, grp2.time,lambda=0.6,annot=NA,annotation="annotation", timeInt=NULL,pVal=0.05,codetest=FALSE,file=getwd(),MaxPics=10000,Stimulus1="",Stimulus2="", S="gene",mapGO="",PeakMode="norm"){
#######################################
## description of function values:
########################################
#' @param grp1        : Dataset with longitudinal sampled data (data.frame)
#' @param grp2        : Dataset with longitudinal sampled data (data.frame) for comparison
#' @param grp1.time   : Timepoints for Dataset 1 (vector like: c(0,0,0.5,1,2,4,6,8,12,12)
#' @param grp2.time   : Timepoints for Dataset 2 (vector like: c(0,0,0.5,3,2,4,6,8,12,12,24)
#' @param lambda      : Smoothingparameter in penalty term for fitting with quantil regression (Default: lambda=0.6 ). Find own parameter!
#' @param annot       : Annotation for pictures and result (Data.frame with 2 columns with ID and GeneName). (Default: annot=NA)
#' @param pVal        : P-value for the local hypothesis test        (default: 0.05).
#' @param codetest    : Reduces the dataSet to 200 features for a quick pass of the program. (default: codetest=FALSE)
#' @param PeakMode    : Peakmode "norm" use variance between replicates, If you change to another character value, a normal hypothesis test will be conducted (default: PeakMode="norm")
#' @param timeInt     : Defines early, middle and late time period. Define the middle time period between 4 h and 12 h with timeInt<-c(4,12). (default: timeInt=NULL)
#' @param file        : Where the result folder should be created?   (default: file=getwd() )
#' @param MaxPics     : Limits the number of plots (default: MaxPics=10000)
#' @param Stimulus1   : With which term the gene shall be searched in Pubmed? Stimulus1="Insulin+like+growth+factor"   ( default: Stimulus1="")
#' @param Stimulus2   : With which term the gene shall be searched in Pubmed? Stimulus2="epidermal+growth+factor"      ( default: Stimulus2="")
#' @param S           : Defines mode. S =="GO" changes programm to gene ontology mode  (default:  S="gene")
#' @param mapGO       : Link genes to Gene Ontology terms  (default: mapGO="")
#' @param annotation  : Merges the TTCA by rowname with a table of your wish. Example: annotation<-annotation[,c("probeset_id", "gene_name","transkript_id","GO_BP","GO_CC","GO_mf")]  (default: annotation="annotation")
#'
#' @return A table containing different significance values, rankings, p-values
#######################################
## ERROR if missing or wrong input
########################################
if(  is.data.frame(annot) & !identical(rownames(annot),rownames(grp1)) & !identical(rownames(grp1),rownames(grp2))  ){  stop('Annot must have the same rownames like grp1 and grp2! Not identical rowname vector.')}
if( !is.data.frame(annot) & S!="GO"  ){  stop('You forgot the annot file. You can neglect this in GO mode.')}
if(  is.null(colnames(mapGO)[1]) & S =="GO"  ){  stop('You need a mapGO file. See example in Documentation (?TTCA).')}
########################################
print("--------------------------------------------------------------------------------------------------")
print(paste0("                                                                                                  "))
print(paste0("                                                                                                  "))
print(paste0("--                                                                                              --"))
print(paste0("-----                                                                                        -----"))
print(paste0("--------                                WELCOME TO TTCA                                   --------"))
print(paste0("-----                                                                                        -----"))
print(paste0("--                              transcript time course analysis                                 --"))
print(paste0("                                                                                                  "))
print(paste0("                                                                                                  "))
print(paste0("                                                                                                  "))
print("--------------------------------------------------------------------------------------------------")
print(paste0("                                                                                                  "))
# ---MatrixModels ,quantreg: Quantil Regression -----tcltk2: for progress bar ----NCBI2R and XML: for literature search ---MASS: for fit curve to distrubution
########################################
## process Bar
########################################
grp1n<-deparse(substitute(grp1)) #for graphics at the end
grp2n<-deparse(substitute(grp2)) #for graphics at the end
startTimeFunction<-Sys.time()
global <- tkProgressBar(title = paste0("global progress bar ",grp1n," vs. ",grp2n," (Start time: ",format(startTimeFunction, "%H:%M"),")"), min = 0, max = 100, width = 1000) # progress bar
setTkProgressBar(global, 1, label=paste("Creates new folder"))
########################################
## Foldergeneration and Save Input:
########################################
folder1<-paste0(file,"/contrast_",grp1n,"-vs-",grp2n)
if (exists("folder")){rm(folder)}
for (i in 1:100){
folder2<-paste0(folder1,"_version_",i)
if(!file.exists(folder2) & !exists("folder")){ dir.create(folder2)
                                                 folder<-folder2}
}
dir.create(paste0(folder,"/Information"))
dir.create(paste0(folder,"/Quality_Control"))
dir.create(paste0(folder,"/Significance_And_Pval"))
dir.create(paste0(folder,"/Saved_Intermediate_Results"))
dir.create(paste0(folder,"/Significance_And_Pval/PeakScore"))
dir.create(paste0(folder,"/Venn_and_other_characteristics"))
dir.create(paste0(folder,"/Resultfigure"))
rm(folder1,folder2,file)

#Save Function Input
Infotext<-list(); Infotext$header="Thanks for using method TTCA to extract genes with strongest activity over time.";Infotext$starttime<-startTimeFunction ;Infotext$grp1.time<-grp1.time; Infotext$grp2.time<-grp2.time; Infotext$grp1n<-grp1n; Infotext$grp2n<-grp2n; Infotext$lambda <-lambda; Infotext$pVal<-pVal ; Infotext$codetest = codetest;
Infotext$Stimulus1=Stimulus1; Infotext$Stimulus2=Stimulus2; Infotext$MaxPics=MaxPics; Infotext$timeInt=timeInt;  Infotext$annotsize=dim(annot);  Infotext$annot=head(annot,10); Infotext$grp1size<-dim(grp1); Infotext$grp1<-head(grp1,10); Infotext$grp2size<-dim(grp2); Infotext$grp2<-head(grp2,10);
Infotext$sessionInfo<-sessionInfo()
sink(file = paste0(folder, "/Information/Function_Input.txt"),append = T)
print(Infotext)
sink(file =NULL)
rm(Infotext)
#
setTkProgressBar(global, 2, label=paste("New folders have been created. Removes features that are not annotated or do not have positive values."))
########################################
## get sure that original data and related timepoints are ordered
grp1      <-grp1[ ,order(grp1.time)]
grp1.time <-grp1.time[order(grp1.time)]
grp2      <-grp2[ ,order(grp2.time)]
grp2.time <-grp2.time[order(grp2.time)]
########################################
## Gene Ontology mode. Change gene to Gene Ontology and calculate reverse overlap Score
if(S=="GO"){
print(paste0(format(Sys.time(), "%X"),": GO-Modus.                                           "))
GO<-ChangeToGO(grp1=grp1,grp2=grp2,grp1.time=grp1.time,mapGO=mapGO)
save(GO, file=paste0(folder,"/Saved_Intermediate_Results/RawGene_to_GO.RData"))
grp1<-GO$grp1
grp2<-GO$grp2
annot=GO$annot
}
beginSize=nrow(grp1) # startnumber of features
##########################################
## merge dataSet
grp1.grp2           <- merge(grp1,grp2,by="row.names")
rownames(grp1.grp2) <- grp1.grp2[,"Row.names"]
grp1.grp2           <- grp1.grp2[,-1]
grp1.grp2.time      <- c(grp1.time,grp2.time)#data timepoints
grp                 <- c(rep(1, length(grp1.time)),rep(2, length(grp2.time)))# data groups
######################################
## use only annotated probes
if(S!="GO"){
rownames(annot)=annot[,"probeset_id" ]
NotAnnot <- rownames((annot[is.na(annot[,"gene_name"]),]))
grp1     <-     grp1[!(rownames(grp1)      %in% NotAnnot), ]
grp2     <-     grp2[!(rownames(grp2)      %in% NotAnnot), ]
grp1.grp2<-grp1.grp2[!(rownames(grp1.grp2) %in% NotAnnot), ]
annot    <-    annot[!(rownames(annot)     %in% NotAnnot), ]
print(paste0(format(Sys.time(), "%X"),": ",beginSize-dim(grp1)[1] ," not annotated features have been removed (absolute ",round((1-dim(grp1)[1]/beginSize)*100,1)," % reduction)"  ))

}
########################################
## use only features with more than one positve  value for intensity across stimuli
info<-nrow(grp1)
Z1<-apply(grp1.grp2, 1,max)
if(min(Z1,na.rm = TRUE)<0){
Z2<-names(Z1[Z1<0])
grp1     <-     grp1[ !(rownames(grp1)            %in%  Z2), ]
grp2     <-     grp2[ !(rownames(grp2)            %in%  Z2), ]
grp1.grp2<-grp1.grp2[ !(rownames(grp1.grp2)       %in%  Z2), ]
print(paste0(format(Sys.time(), "%X"),": ",info-dim(grp1)[1] ," features have been removed because they have no positive intensity values (absolute ",round((1-dim(grp1)[1]/beginSize)*100,1)," % reduction)"  ))
rm(Z2)
}
rm(Z1,info)
########################################
## code-test. Reduce featurenumber for faster test
########################################
if(codetest==TRUE){grp1.grp2<-grp1.grp2[sort(sample(1:nrow(grp1.grp2), 1100)), ]
                   MaxPics=10
                   setTkProgressBar(global, 2.5, label=paste("Code testing modus. Works with 1100 features only"))
                   print(paste0(format(Sys.time(), "%X"),": Code testing modus. Works with 1100 features only                                       "))
                   }
################################################################################
########################################
## Start Mainpart
########################################
setTkProgressBar(global, 3, label=paste("Non-annotated features were removed.Tests for significant distances between the dynamics"))
########################################
## Peak Score
########################################
Sumreplicates<-sum(duplicated(grp1.time))+sum(duplicated(grp2.time)) #count the number of replicates
if (Sumreplicates > 4 & PeakMode=="norm"){
  RESULT<-    PeakScore(dat=grp1.grp2,grp=grp, tme=grp1.grp2.time,folder=folder,global=global)
}else{
  RESULT<-PeakScoreHOH1(dat=grp1.grp2,grp=grp, tme=grp1.grp2.time,folder=folder,global=global)
}
# identical dynamics disturbing calculations, Remove them.
if (nrow(RESULT[RESULT[,"MaxDist"]==0,])>0){
identDynamics<-rownames(RESULT[RESULT[,"MaxDist"]==0,])
RESULT   =   RESULT[rownames(RESULT   )!=identDynamics,]
grp1.grp2=grp1.grp2[rownames(grp1.grp2)!=identDynamics,]
     grp1=     grp1[rownames(grp1     )!=identDynamics,]
     grp2=     grp2[rownames(grp2     )!=identDynamics,]
}

#
tresP<-DistplotPval(x1<-RESULT[,"MaxDist",drop=FALSE],main="Hypothesistest for peak score",xlab="Maximum Distance", pVal=pVal,folder=paste0(folder,"/Significance_And_Pval/"),ForTest<-"Significant_Peak_Score_alternativ")
RESULT[ ,"SignPeakH0"]<-RESULT[,"MaxDist"] > tresP$tres
RESULT<-merge(RESULT,tresP$Pval ,by="row.names")
rownames(RESULT)<-RESULT[,1]
RESULT<-RESULT[,-1]
## ProgressBar
setTkProgressBar(global, 9.25, label=paste("Found significant distances between the dynamics.Program checks whether the dynamics are significant"))
save(RESULT, file=paste0(folder,"/Saved_Intermediate_Results/RESULT_afterPeakScore.RData"))
################################################################################
## Calculate Reverse overlap Score
if(S=="GO"){
setTkProgressBar(global, 9.25, label=paste("Found significant distances between the dynamics.Program calculates reverse overlap score now"))
ROS<-revOverlapScore(go=GO,tm1=grp1.time,tm2=grp2.time,folder=folder)
RESULT<-merge(RESULT,ROS ,by="row.names")
rownames(RESULT)<-RESULT[,1]
RESULT<-RESULT[,-1]
tresRos<-DistplotPval(x1<-RESULT[,"RevOverlapScore",drop=FALSE],main="Reverse Overlap Score",xlab="overlap", pVal=pVal,folder=paste0(folder,"/Significance_And_Pval/"),ForTest<-"Reverse_Overlap_Score")
RESULT[ ,"SignROS"]<-RESULT[,"RevOverlapScore"] > tresRos$tres
RESULT<-merge(RESULT,tresRos$Pval ,by="row.names")
rownames(RESULT)<-RESULT[,1]
RESULT<-RESULT[,-1]
RESULT<-merge(RESULT,GO$groupsize,by="row.names") #if relation is working vor annot="" as well as for annot=data.frame(). avoid warning
rownames(RESULT)<-RESULT[,1]
RESULT<-RESULT[,-1]
setTkProgressBar(global, 9.75, label=paste("Calculation of reverse overlap score is done. Program checks whether the dynamics are significant"))
save(RESULT, file=paste0(folder,"/Saved_Intermediate_Results/RESULT_after_ROS_and_groupsize.RData"))
}
########################################
## Test for significant dynamic with hypothesis test
########################################
## estimate time consumption  hypothesis test
dynScor <- tkProgressBar(title = paste0("progress bar (Start time: ",format(Sys.time(), "%H:%M"),")"), min = 0, max = 100, width = 1000) # progress bar
setTkProgressBar(dynScor,0, label=paste("Calculating time for dynamic test."))
timeusage<-proc.time()
FF1time <- FF.median(dat=grp1.grp2[1:50,], grp=grp, tme=grp1.grp2.time) #for timemeasurement for 50 steps
tt<-proc.time()-timeusage# time for 50 steps
timePerFeature<-sum(as.numeric(tt)[1:2])/50
timeforSample<-timePerFeature*dim(grp1.grp2)[1]
setTkProgressBar(global, 10, label=paste0( "Program checks whether the dynamics are significant. This step is expected to be completed by ",ProgTime(timeforSample),"."))
setTkProgressBar(dynScor, 1, label=paste0( "Program checks whether the dynamics are significant."))
rm(FF1time,timeusage,timeforSample,timePerFeature,tt)
## start calculation local hypothesis test
Dynamic<-FF.median(dat=grp1.grp2, grp=grp, tme=grp1.grp2.time,dynScor=dynScor,global=global)
#Dynamic$FF   hypothesis test/ error
#Dynamic$qr1  quantil regression fit group1
#Dynamic$qr2  quantil regression fit group2
SaveDynamic<-Dynamic$FF
save(SaveDynamic, file=paste0(folder,"/Saved_Intermediate_Results/RESULT-before-DynamicScore_Dynamic.RData"))
#load("C:/Users/Marco/Documents/CompBioSys/Affymetrix/AlbrechtMethod/contrast_IGF-vs-BControl_version_1/PeakScore/afterPeakScore.RData")
#load("C:/Users/Marco/Documents/CompBioSys/Affymetrix/AlbrechtMethod/contrast_IGF-vs-BControl_version_1/DynamicScore/Dynamic.RData")
RESULT[,"Dynamic"] <-  as.data.frame(Dynamic$FF) #normalized value (0=no dynamik; 1=highest dynamik)
## reduce data set to the local significant Features after two-sided-t.test
tresDyn<-DistplotPval(x1<-RESULT[,"Dynamic",drop=FALSE],main="Null hypothesis versus  alternative hypothesis",xlab="(h0:residuals)/(h1:residuals)", pVal=pVal,folder=paste0(folder,"/Significance_And_Pval/"),ForTest<-"Significant_Dynamic_Score")
RESULT<-merge(RESULT,tresDyn$Pval ,by="row.names")
rownames(RESULT)<-RESULT[,1]
RESULT<-RESULT[,-1]
RESULT[ ,"SignDyn"]<-RESULT[,"Dynamic"] > tresDyn$tres
save(RESULT, file=paste0(folder,"/Saved_Intermediate_Results/RESULT-with-DynamicScore.RData"))
#load("C:/Users/Marco/Documents/CompBioSys/Affymetrix/AlbrechtMethod/contrast_EGF-vs-HGF_version_1/Saved_Intermediate_Results/RESULT-with-DynamicScore.RData")
# progressbar
close(dynScor)
rm(tresDyn,dynScor, SaveDynamic)
setTkProgressBar(global, 40, label=paste("Found significant dynamics. Program checks whether the integrals between dynamics are significant."))
################################################################################
########################################
## Calcuate integral
########################################
# if early and late is not determinated program will set abritary intermediate values.
if(length(timeInt)!=2){ T1<-(max(grp1.grp2.time)-min(grp1.grp2.time))/3
                   timeInt<-c(min(grp1.grp2.time)+T1,min(grp1.grp2.time)+2*T1)
                  print(paste0(format(Sys.time(), "%X"),": Set early response period before ",round(timeInt[1],1),"h and late response period after ",round(timeInt[2],1),"h." ))}
###################
## classic
#globMaxDist=max(grp1.grp2)-min(grp1.grp2)
#int <- apply(X=grp1.grp2,MARGIN=1,FUN=Integral, grp=grp, grp1.time=grp1.time, grp2.time=grp2.time , timeInt= timeInt ,globMaxDist=globMaxDist)
## quantil regression
qr1.qr2     <- cbind(Dynamic$qr1,Dynamic$qr2)
rownames(qr1.qr2)<-rownames(grp1.grp2)
colnames(qr1.qr2)<-c(unique(grp1.time),unique(grp2.time))
grpqr1.qr2  <- c(rep(1, ncol(Dynamic$qr1)),rep(2, ncol(Dynamic$qr2)))# data groups
globMaxDist=max(qr1.qr2)-min(qr1.qr2)
int <- apply(X=qr1.qr2,MARGIN=1,FUN=Integral, grp=grpqr1.qr2, grp1.time=unique(grp1.time), grp2.time=unique(grp2.time) , timeInt= timeInt ,globMaxDist=globMaxDist)
###################
int=t(int)
#int <- apply(int,MARGIN=1, function(x) x/max(x,na.rm = TRUE)) #normalization
colnames(int)<-c("earlyResponse","middleResponse","lateResponse","completeResponse")
for(i in 1:4){
tresI<-DistplotPval(x1<-as.data.frame(int[,i,drop=FALSE]),xlab="Integral beetween dynamics",main=paste0("Integral for ",colnames(int)[i]," significant in dynamic"), pVal=pVal,folder=paste0(folder,"/Significance_And_Pval/"),ForTest=colnames(int)[i])
int<-as.data.frame(int)
if (i==1){ int[,"signifearlyRes"]=as.numeric(int[,"earlyResponse"])   >tresI$tres
           int<-merge(int,tresI$Pval ,by="row.names")}
if (i==2){ int[,"signifmiddleRes"]=as.numeric(int[,"middleResponse"]) >tresI$tres
           int<-merge(int,tresI$Pval ,by="row.names")}
if (i==3){ int[,"signiflateRes"]=as.numeric(int[,"lateResponse"])     >tresI$tres
           int<-merge(int,tresI$Pval ,by="row.names")}
if (i==4){ int[,"signifResponse"]=as.numeric(int[,"completeResponse"])>tresI$tres
           int<-merge(int,tresI$Pval ,by="row.names")}
rownames(int)<-int[,1]
int<-int[,-1]
}
RESULT<-merge(RESULT, int ,by="row.names")
rownames(RESULT)<-RESULT[,1]
RESULT<-RESULT[,-1]
save(RESULT, file=paste0(folder,"/Saved_Intermediate_Results/RESULT-after-IntegralScore.RData"))
#
################################################################################
########################################
## use only genes which are significant in less one cathegory
########################################
if(S=="GO"){
subRES<-RESULT[,c("SignPeak","SignDyn","signifearlyRes", "signifmiddleRes", "signiflateRes","SignROS")]
}else{
subRES<-RESULT[,c("SignPeak","SignDyn","signifearlyRes", "signifmiddleRes", "signiflateRes")]
}
sig<-NULL
for( i in 1:nrow(RESULT)){sig[i]=sum(as.logical(subRES[i,]))>=2}
#for( i in 1:nrow(RESULT)){sig[i]=!all(!as.logical( subRES[i,]))} # test whether one significant threshold is exceeded
RESULT<-RESULT[sig ,]
rm(sig,tresI,subRES)
setTkProgressBar(global, 45, label=paste("Found integrals between dynamics.",nrow(RESULT)," features are in at least one criterion significant. Programm is looking for features in Pubmed " ))
save(RESULT, file=paste0(folder,"/Saved_Intermediate_Results/RESULT-before-PubMedScore.RData"))
################################################################################
########################################
## Relevance Score: use only genes which are known in literature.
########################################
#load("C:/Users/Marco/Documents/CompBioSys/Affymetrix/AlbrechtMethod/contrast_EGF-vs-BControl_version_1/Saved_Intermediate_Results/RESULT-before-PubMedScore.RData")
RESULT[,"PubMed"]=0
#test internet connectivity
if (suppressWarnings(tryCatch( QueryCount(EUtilsSummary("TTCA")), error=function(e){-1}))==-1){print(paste0(format(Sys.time(), "%X"),": No access to webpage. Searching Pubmed for publication count was unsuccessful.           "))
  }else{
process<-round(1:10*(nrow(RESULT))/10) #calculating process information
if (Stimulus1!=""){if (Stimulus2==""){Stimulus<-Stimulus1}else{Stimulus<-paste0(Stimulus1," AND ",Stimulus2)}}
print("--------------------------------------------------------------------------------------------------")
print(" Hint:                                                                                            ")
print("                                                                                                  ")
print(" In order not to overload the E-utility servers, NCBI recommends that users limit large jobs to   ")
print(" either weekends or between 9:00 PM and 5:00 AM Eastern time during weekdays. Failure to comply   ")
print(" with this policy may result in an IP address being blocked from accessing NCBI.                  ")
print("                                                                                                  ")
original<-Sys.timezone()
Sys.setenv(TZ='EST')
InTime<-any( c((as.numeric(format(Sys.time(), "%H")) < 5),(as.numeric(format(Sys.time(), "%H")) > 20), (weekdays(Sys.time()) %in% c("Saturday","Sunday"))  ) )
if(InTime){InTimeText="(GOOD)                        "}else{InTimeText="(IP adress could be blocked)  "}

print(paste0(format(Sys.time()," At the moment it is %A at %I:%M %p Eastern time "),InTimeText,"             "))
Sys.setenv(TZ=original)
print(format(Sys.time()," and                 %A at %I:%M %p your time                                              "))
format(Sys.time(),"%I:%M %p")
print("                                                                         Source: R-package RISmed ")
print("--------------------------------------------------------------------------------------------------")
print("                                                                                                  ")
SlowDownPubmedCall<-seq(1,nrow(RESULT),3)
ti<-proc.time()
for (i in 1:nrow(RESULT)){
  RESULT[i,"PubMed"]<-suppressWarnings(tryCatch(
  QueryCount(EUtilsSummary(paste0("(",annot[annot[,"probeset_id"]==rownames(RESULT[i,]),"gene_name"],") AND ",Stimulus))), error=function(e){NA}))
if(i %in% process){
  setTkProgressBar(global, (45+2*which(process==i)), label=paste("Found integrals between dynamics.",nrow(RESULT)," features are in at least one criterion significant. Programm is looking for features in Pubmed (",which(process==i)*10," % ready)") )
}
# artificially slow down Pubmed call
if (i %in% SlowDownPubmedCall){
ti2<- proc.time()-ti
#print(max(0,1.001-as.numeric(ti2[3]))) show artificial waiting time
Sys.sleep(max(0,1.001-as.numeric(ti2[3]))) #put program to sleep for some miliseconds
ti<-proc.time()
}
}
rm(process,ti,ti2,SlowDownPubmedCall,original,InTime,InTimeText)
## Create Pubmedscore.
}

RESULT[,c("PubMedscore")]<-logb(RESULT[,c("PubMed")]+1,base=(max(c(RESULT[,c("PubMed")],1),na.rm = TRUE)+1))
RESULT[is.na(RESULT[,"PubMedscore"]),"PubMedscore"]=0 # for Pubmedscore is NA not useful
save(RESULT, file=paste0(folder,"/Saved_Intermediate_Results/RESULT-after-PubMedScore.RData"))
setTkProgressBar(global, 65, label=paste("Literature search in PubMed is complete. Calculates the Consensus Score." ))
################################################################################
########################################
## consensusScore
########################################
#standarizise Scores
if(S=="GO"){
RESULTCS<-RESULT[,c("earlyResponse","middleResponse", "lateResponse","MaxDist","Dynamic","RevOverlapScore")]
}else{
  if ( all(RESULT[,"PubMedscore"] == RESULT[1,"PubMedscore"]) ){
RESULTCS<-RESULT[,c("earlyResponse","middleResponse", "lateResponse","MaxDist","Dynamic")]
  }else{
RESULTCS<-RESULT[,c("earlyResponse","middleResponse", "lateResponse","MaxDist","Dynamic","PubMedscore")]
}
}
#RESULTCS<-apply(RESULTCS,MARGIN=2, function(x) x/max(x,na.rm = TRUE)) #normalization
# for (i in 1:ncol(RESULTCS)){ # each NaN is set to 0
# RESULTCS[is.na(RESULTCS[,i]),]=0
# }
RESULTCS<-apply(RESULTCS,2,function(x) (x-mean(x))/sd(x[x>0])  ) #x[x>0] important for pubmedscore with many 0 values
# combine Integralscore
CS1<-as.data.frame(rowMeans(RESULTCS[,c("earlyResponse","middleResponse", "lateResponse")]))
#bulid consensusscore
if(S=="GO"){
CS2<-rowMeans(cbind(RESULTCS[,c("MaxDist","Dynamic","RevOverlapScore")], CS1)) # test: identical(rownames(RESULT[,c("MaxDist","Dynamic","PubMedscore")]),rownames(CS1))
}else{
if ( all(RESULT[,"PubMedscore"] == RESULT[1,"PubMedscore"] ) ){
CS2<-rowMeans(cbind(RESULTCS[,c("MaxDist","Dynamic")], CS1))
}else{
CS2<-rowMeans(cbind(RESULTCS[,c("MaxDist","Dynamic","PubMedscore")], CS1))
}
}
setTkProgressBar(global, 67.5, label=paste("The consensus score has been calculated. Testing significance and producing pics." ))
png(filename = paste0(folder,"/Venn_and_other_characteristics/Source_for_Consensus_Score.png"),width = 3.25,
    height    = 3.25,units     = "in",res       = 1200, pointsize = 6)
# plot sources for Consensus Score
suppressWarnings(tryCatch((
plot(density(CS2, na.rm=TRUE),xlim=c(min(RESULTCS),-min(RESULTCS)),xlab=paste0("standardized distributions with ",nrow(RESULTCS)," elements."),col="black",main="Source for Consensus Score")#CS2 for ylim determination
), error=function(e){NA}))
suppressWarnings(tryCatch(( lines(density( RESULTCS[,c("Dynamic")], na.rm=TRUE),col="blue",lwd=2) ), error=function(e){NA}))
suppressWarnings(tryCatch(( lines(density( RESULTCS[,c("MaxDist")], na.rm=TRUE),col="red" ,lwd=2) ), error=function(e){NA}))
suppressWarnings(tryCatch(( lines(density(rowMeans(RESULTCS[,c("earlyResponse","middleResponse", "lateResponse")]), na.rm=TRUE),col="green",lwd=2)), error=function(e){NA}))
suppressWarnings(tryCatch(( if(S=="GO"){lines(density( RESULTCS[,c("RevOverlapScore")], na.rm=TRUE),col="pink",lwd=2) }else{
lines(density( RESULTCS[,c("PubMedscore")], na.rm=TRUE),col="pink",lwd=2)   }), error=function(e){NA}))
suppressWarnings(tryCatch(( lines(density(CS2, na.rm=TRUE),col="black",lwd=2)), error=function(e){NA})) #to foreground
suppressWarnings(tryCatch(( if(S=="GO"){legend("topright", inset=.05,c("Consensus Score","Rev Overlap Score"), fill=c("black","pink"), horiz=FALSE,bty = "n")
}else{      legend("topright", inset=.05,c("Consensus Score","Pubmed Score"), fill=c("black","pink"), horiz=FALSE,bty = "n")  }), error=function(e){NA}))
suppressWarnings(tryCatch(( legend("topleft", inset=.05,c("Distance Score","Dynamic Score","Integral Score"), fill=c("red","blue","green"), horiz=FALSE,bty = "n")), error=function(e){NA}))
dev.off()
# transform values beetween 0 and 1
CS3<-CS2-min(CS2)
if (sum(CS3)==0){CS3<-CS3+0.01}
RESULT[ ,"ConsensusScore"]<-CS3/max(CS3,na.rm = TRUE)
save(RESULT, file=paste0(folder,"/Saved_Intermediate_Results/RESULT-after-ConsensusScore1.RData"))
#
tresC<-DistplotPval(x1<-RESULT[,"ConsensusScore",drop=FALSE],xlab="Averarage Score by standarizied Scores",main=paste0("Significance in Consensus Score"), pVal=pVal,folder=paste0(folder,"/Significance_And_Pval/"),ForTest="Significant_Consensus_Score")
RESULT<-merge(RESULT,tresC$Pval ,by="row.names")
rownames(RESULT)<-RESULT[,1]
RESULT<-RESULT[,-1]
RESULT[,"signifConsensus"]=as.numeric(RESULT[,"ConsensusScore"])>tresC$tres
rm(CS2,CS3,RESULTCS,tresC)
RESULT<-merge(RESULT,annot ,by="row.names")
rownames(RESULT)<-RESULT[,1]
RESULT<-RESULT[,-1]
save(RESULT, file=paste0(folder,"/Saved_Intermediate_Results/RESULT-after-ConsensusScore2.RData"))
setTkProgressBar(global, 70, label=paste("The Consensus Score is finished. Produce ",min(nrow(RESULT),MaxPics)," pics to show the dynamic." ))
#load("C:/Users/Marco/Documents/CompBioSys/Affymetrix/AlbrechtMethod//contrast_GO.EGF-vs-GO.BControl_version_2/Saved_Intermediate_Results/RESULT-after-ConsensusScore2.RData")
#load("C:/Users/Marco/Documents/CompBioSys/Affymetrix/AlbrechtMethod/contrast_GO.EGF-vs-GO.BControl_version_2/Saved_Intermediate_Results/RawGene_to_GO.RData")
################################################################################
########################################
## PLOT dynamic figures
########################################
prg<-unique(round(seq(min(nrow(RESULT),MaxPics)/20,min(nrow(RESULT),MaxPics),  min(nrow(RESULT),MaxPics)/20))) #for progress
RESULT[,"Link"]=NA
RESULT<-RESULT[rev(order(RESULT[,"ConsensusScore"])),] #order by Consensus Score
timeusage<-proc.time()
if(S=="GO"){
grp1SDu <-GO$grp1SDu
grp2SDu <-GO$grp2SDu
grp1SDd <-GO$grp1SDd
grp2SDd <-GO$grp2SDd
GOsz    <-GO$groupsize
}
for (j in 1:min(nrow(RESULT),MaxPics)){
if(S=="GO"){
GOsd1u=grp1SDu[rownames(grp1SDu)==RESULT[j ,"probeset_id"],]
GOsd2u=grp2SDu[rownames(grp2SDu)==RESULT[j ,"probeset_id"],]
GOsd1d=grp1SDd[rownames(grp1SDd)==RESULT[j ,"probeset_id"],]
GOsd2d=grp2SDd[rownames(grp2SDd)==RESULT[j ,"probeset_id"],]
GOszj =   GOsz[rownames(GOsz)   ==RESULT[j ,"probeset_id"],1]
}
name=RESULT[j ,"gene_name"]
name1=gsub("[[:punct:]]", " ", name) #remove all special symbols
if(nchar(name)>40){cex1=40/nchar(name)*1.2}else{cex1=1.2}
#quantil regression on expression data
pos=which(rownames(grp1)==rownames(RESULT[j,])) #test identical(rownames(grp1),rownames(grp2))
Poi1=as.numeric(grp1[pos,])
Poi2=as.numeric(grp2[pos,])
if(!is.na(sum(Poi1,Poi2))){
p1    <- rqss(as.numeric(Poi1)        ~ qss(grp1.time,lambda=0.6), tau = 0.5)
p1$coef[2:length(p1$coef)]=p1$coef[2:length(p1$coef)]+  p1$coef[1]
p1<-p1$coef
p2    <- rqss(as.numeric(Poi2)        ~ qss(grp2.time,lambda=0.6), tau = 0.5)
p2$coef[2:length(p2$coef)]=p2$coef[2:length(p2$coef)]+  p2$coef[1]
p2<-p2$coef
gl    <-c(Poi1,Poi2,p1,p2)
if(S=="GO"){
p1u   <- rqss(as.numeric(Poi1+GOsd1u) ~ qss(grp1.time,lambda=0.6), tau = 0.5)
p1u$coef[2:length(p1u$coef)]=p1u$coef[2:length(p1u$coef)]+  p1u$coef[1]
p1u<-p1u$coef
p1d   <- rqss(as.numeric(Poi1-GOsd1d) ~ qss(grp1.time,lambda=0.6), tau = 0.5)
p1d$coef[2:length(p1d$coef)]=p1d$coef[2:length(p1d$coef)]+  p1d$coef[1]
p1d<-p1d$coef
p2u   <- rqss(as.numeric(Poi2+GOsd2u) ~ qss(grp2.time,lambda=0.6), tau = 0.5)
p2u$coef[2:length(p2u$coef)]=p2u$coef[2:length(p2u$coef)]+  p2u$coef[1]
p2u<-p2u$coef
p2d   <- rqss(as.numeric(Poi2-GOsd2d) ~ qss(grp2.time,lambda=0.6), tau = 0.5)
p2d$coef[2:length(p2d$coef)]=p2d$coef[2:length(p2d$coef)]+  p2d$coef[1]
p2d<-p2d$coef
gl    <- c(gl,p1u,p1d,p2u,p2d)
}
## Plot
png(filename = paste0(folder,"/Resultfigure/CS_",sprintf("%01.3f",RESULT[j,"ConsensusScore"],3),"_",gsub(" ", "_", substr(name1, start=1, stop=min(40,nchar(name1)))),".png"),width = 3.25, height    = 3.25,units= "in",res = 1200, pointsize = 6)
gl2<-max(gl,na.rm = TRUE)-min(gl,na.rm = TRUE)

if(S=="GO"){
plot(unique(grp1.time), p1, ylim=c(min(gl)-(0.1*gl2),max(gl,na.rm = TRUE)),type="l", col="red",lwd=2,ylab=paste0("average intensity of ",GOszj," genes"), xlab=" time [h]", xaxt="n")
}else{
plot(unique(grp1.time), p1, ylim=c(min(gl)-(0.1*gl2),max(gl,na.rm = TRUE)),type="l", col="red",lwd=2,ylab="Intensity", xlab=" time [h]", xaxt="n")
}
points(grp1.time,Poi1,col="red")
lines(unique(grp2.time), p2,col="blue",lwd=2)
points(grp2.time,Poi2 ,col="blue",pch=4)
axis(side=1, at=round(unique(grp1.time,grp2.time)))
title(main = list(paste0(name," (PubMed:",RESULT[j,"PubMed"],")"), cex = cex1))
legend('bottom','groups',c(grp1n,"measurement",grp2n,"measurement"), pch=c(15,1,15,4),col=c('red','red',"blue","blue"),ncol=4,bty ="n")
if(S=="GO"){
polygon(c(unique(grp1.time),rev(unique(grp1.time))),c(p1u,rev(p1d )),col=rgb(1, 0, 0,0.1),xpd=FALSE,border = NA)
polygon(c(unique(grp2.time),rev(unique(grp2.time))),c(p2u,rev(p2d )),col=rgb(0, 0, 1,0.1),xpd=FALSE,border = NA)
}
dev.off()
rm(cex1)
} #end of if(!is.na(sum(Poi1,Poi2))){}
## end Plot

if(S=="GO"){
RESULT[j,"Link"]=paste0("=HYPERLINK(TranslateQuotes",paste0("Resultfigure/CS_",sprintf("%01.3f",RESULT[j,"ConsensusScore"],3),"_",gsub(" ", "_", substr(name1, start=1, stop=min(40,nchar(name1)))),".png"),"TranslateQuotes,TranslateQuotes figure TranslateQuotes)")
}else{
RESULT[j,"Link"]=paste0("=HYPERLINK(TranslateQuotes",paste0("Resultfigure/CS_",sprintf("%01.3f",RESULT[j,"ConsensusScore"],3),"_",gsub(" ", "_", substr(name1, start=1, stop=min(40,nchar(name1)))),".png"),"TranslateQuotes,TranslateQuotes",name1,"TranslateQuotes)")
}
## progress info
if(j %in% prg){
idx=1:length(prg)
timeUse<-sum(as.numeric(proc.time()-timeusage)[1:2])*(20-idx[j==prg])
setTkProgressBar(global,(70+idx[j == prg]), label=paste("Produce ",min(nrow(RESULT),MaxPics)," pics to show the dynamic (",round(idx[j ==  prg]*5)," % done ). This step is expected to be completed by ",ProgTime(timeUse),"." ))
timeusage<-proc.time()## end progress info
}} ## end Pic production
if(S=="GO"){rm(GOsd1u,GOsd1d,GOsd2u,GOsd2d,Poi1,Poi2,p1u,p1d,p2u,p2d,gl)}
save(RESULT, file=paste0(folder,"/Saved_Intermediate_Results/RESULT-after-PicsAndLink.RData"))
#load("C:/Users/Marco/Documents/CompBioSys/Affymetrix/AlbrechtMethod/contrast_Tr.IGF-vs-Tr.BControl_version_1/Saved_Intermediate_Results/RESULT-after-PicsAndLink.RData")
################################################################################
########################################
## VENN-Diagramm
########################################
selection<-c("signifearlyRes", "signifmiddleRes","signiflateRes", "signifResponse")
category <-c("Early", "Middle","Late", "Full")
VENNfunc(result=RESULT,R0=selection,category=category,SAVEplot=paste0(folder,"/Venn_and_other_characteristics/integralVENN.png") )
##
tresCS1<-DistplotPval(x1=CS1[,1,drop=FALSE],xlab="Combinated Integral Score",main=paste0("Significance in Integral Score"), pVal=pVal,folder=paste0(folder,"/Significance_And_Pval/"),ForTest="Significant_Integral_Score")
RESULT[,"IntegralScore"]=CS1[,1]>tresCS1$tres
selection<-c("SignPeak", "SignDyn","IntegralScore", "signifConsensus")
category <-c("Peak", "Dynamic","Integral", "Consensus")
VENNfunc(result=RESULT,R0=selection,category=category,SAVEplot=paste0(folder,"/Venn_and_other_characteristics/ConsensusScore1VENN.png") )
##
if(S=="GO"){selection           <-c("SignPeak", "SignDyn","IntegralScore", "SignROS")
            category            <-c("Peak", "Dynamic","Integral", "revOverlap")}else{
            RESULT[,"sigPubMed"]<-RESULT[,"PubMed"]>0
            selection           <-c("SignPeak", "SignDyn","IntegralScore", "sigPubMed")
            category            <-c("Peak", "Dynamic","Integral", "PubMed")}
VENNfunc(result=RESULT,R0=selection,category=category,SAVEplot=paste0(folder,"/Venn_and_other_characteristics/ConsensusScore2VENN.png") )
################################################################################
########################################
## Rank based perspective
########################################
RESULT[,"RankConsensus"]       <-rank(-(RESULT[,"ConsensusScore"])  ,ties.method = "min", na.last = TRUE)
RESULT[,"RankMaxDist"]         <-rank(-(RESULT[,"MaxDist"])         ,ties.method = "min", na.last = TRUE)
RESULT[,"RankDynamic"]         <-rank(-(RESULT[,"Dynamic"])         ,ties.method = "min", na.last = TRUE)
RESULT[,"RankearlyResponse"]   <-rank(-(RESULT[,"earlyResponse"])   ,ties.method = "min", na.last = TRUE)
RESULT[,"RankmiddleResponse"]  <-rank(-(RESULT[,"middleResponse"])  ,ties.method = "min", na.last = TRUE)
RESULT[,"RanklateResponse"]    <-rank(-(RESULT[,"lateResponse"])    ,ties.method = "min", na.last = TRUE)
RESULT[,"RankcompleteResponse"]<-rank(-(RESULT[,"completeResponse"]),ties.method = "min", na.last = TRUE)
if(S=="GO"){
RESULT[,"RankRevOverlapScore"] <-rank(-(RESULT[,"RevOverlapScore"]),ties.method = "min", na.last = TRUE)
RESULT[,"RankMean"]            <- round(rowMeans(cbind(rowMeans(RESULT[,c("RankearlyResponse","RankmiddleResponse","RanklateResponse")]), RESULT[,"RankDynamic"],RESULT[,"RankMaxDist"],RESULT[,"RankRevOverlapScore"])))
RESULT[,"RankMedian"]          <- apply(RESULT[,c("RankearlyResponse","RankmiddleResponse","RanklateResponse","RankDynamic","RankMaxDist","RankRevOverlapScore")], 1, median)
}else{
RESULT[,"RankMean"]            <- round(rowMeans(cbind(rowMeans(RESULT[,c("RankearlyResponse","RankmiddleResponse","RanklateResponse")]), RESULT[,"RankDynamic"],RESULT[,"RankMaxDist"])))
RESULT[,"RankMedian"]          <- apply(RESULT[,c("RankearlyResponse","RankmiddleResponse","RanklateResponse","RankDynamic","RankMaxDist")], 1, median)
}
save(RESULT, file=paste0(folder,"/Saved_Intermediate_Results/RESULT-after-Rankbased.RData"))
################################################################################
########################################
## Output
########################################
header<-paste0("Start time: (",startTimeFunction,")   End Time: (", Sys.time(),")   Systeminfo: (",paste(as.character(unique(paste0(Sys.info()))),collapse=" "),")")
####################################
## All information in one
if(S=="GO"){RESULT_all<-RESULT[,c("gene_name","ConsensusScore","RankMean", "RankMedian", "PubMed","groupsize","Link","signifConsensus","SignPeak","SignPeakH0","SignInstability","SignROS","SignDyn","signifearlyRes","signifmiddleRes","signiflateRes","signifResponse","PubMedscore","MaxDist","Instability","RevOverlapScore" ,"Dynamic","earlyResponse","middleResponse","lateResponse","completeResponse", "Pval_MaxDist","Pval_RevOverlapScore","Pval_Dynamic","Pval_earlyResponse","Pval_middleResponse","Pval_lateResponse","Pval_completeResponse","Pval_ConsensusScore", "RankConsensus", "RankMaxDist","RankRevOverlapScore", "RankDynamic", "RankearlyResponse", "RankmiddleResponse","RanklateResponse", "RankcompleteResponse","probeset_id") ]
colnames(RESULT_all)[1]="GO_name"
colnames(RESULT_all)[length(colnames(RESULT_all))]="GO_id"
}else{
RESULT_all<-RESULT[,c("gene_name","ConsensusScore","RankMean", "RankMedian", "PubMed","Link","signifConsensus","SignPeak","SignPeakH0","SignInstability","SignDyn","signifearlyRes","signifmiddleRes","signiflateRes","signifResponse","PubMedscore","MaxDist","Instability","Dynamic","earlyResponse","middleResponse","lateResponse","completeResponse", "Pval_MaxDist","Pval_Dynamic","Pval_earlyResponse","Pval_middleResponse","Pval_lateResponse","Pval_completeResponse","Pval_ConsensusScore", "RankConsensus", "RankMaxDist", "RankDynamic", "RankearlyResponse", "RankmiddleResponse","RanklateResponse", "RankcompleteResponse","probeset_id") ]
}
if(colnames(as.data.frame(annotation))[1]!="annotation"){ RESULT_all<-merge(RESULT_all,annotation,by="row.names") #if relation is working vor annot="" as well as for annot=data.frame(). avoid warning
                                                          rownames(RESULT_all)<-RESULT_all[,1]
                                                          RESULT_all<-RESULT_all[,-1]       }

file_name<-paste0(folder,"/RESULT_",grp1n,"-vs-",grp2n,"_all.tsv")
my.write(x=RESULT_all, file =file_name, header=header , f=write.table, sep = "\t",row.names=FALSE, quote=F )# save to tsv or EXCEL sheet
save(RESULT_all, file=paste0(folder,"/Saved_Intermediate_Results/RESULT_END_all.RData"))
####################################
## Rank perspective
if(S=="GO"){RESULT_rank<-RESULT[,c("gene_name","RankMean", "RankMedian", "PubMed","groupsize","Link","MaxDist","Instability","RevOverlapScore" ,"Dynamic","earlyResponse","middleResponse","lateResponse","completeResponse","SignInstability", "RankConsensus", "RankMaxDist","RankRevOverlapScore", "RankDynamic", "RankearlyResponse", "RankmiddleResponse","RanklateResponse", "RankcompleteResponse","probeset_id") ]
            colnames(RESULT_rank)[1]="GO_name"
            colnames(RESULT_rank)[length(colnames(RESULT_rank))]="GO_id"
}else{
RESULT_rank<-RESULT[,c("gene_name","RankMean", "RankMedian", "PubMed","Link","MaxDist","Instability","Dynamic","earlyResponse","middleResponse","lateResponse","completeResponse","SignInstability","RankConsensus", "RankMaxDist", "RankDynamic", "RankearlyResponse", "RankmiddleResponse","RanklateResponse", "RankcompleteResponse","probeset_id") ]
}
if(colnames(as.data.frame(annotation))[1]!="annotation"){ RESULT_rank<-merge(RESULT_rank,annotation,by="row.names")
                                                          rownames(RESULT_rank)<-RESULT_rank[,1]
                                                          RESULT_rank<-RESULT_rank[,-1]       }

file_name<-paste0(folder,"/RESULT_",grp1n,"-vs-",grp2n,"_rank.tsv")# save to tsv or EXCEL sheet
my.write(x=RESULT_rank, file =file_name, header=header , f=write.table, sep = "\t",row.names=FALSE, quote=F )
save(RESULT_rank, file=paste0(folder,"/Saved_Intermediate_Results/RESULT_END_rank.RData"))
####################################
## Pval perspective
if(S=="GO"){RESULT_Pval<-RESULT[,c("gene_name","ConsensusScore","Pval_ConsensusScore", "PubMed","groupsize","Link","MaxDist","Instability","RevOverlapScore" ,"Dynamic","earlyResponse","middleResponse","lateResponse","completeResponse","SignInstability", "Pval_MaxDist","Pval_RevOverlapScore","Pval_Dynamic","Pval_earlyResponse","Pval_middleResponse","Pval_lateResponse","Pval_completeResponse","Pval_ConsensusScore","probeset_id") ]
            colnames(RESULT_Pval)[1]="GO_name"
            colnames(RESULT_Pval)[length(colnames(RESULT_Pval))]="GO_id"
}else{
RESULT_Pval<-RESULT[,c("gene_name","ConsensusScore","Pval_ConsensusScore","PubMed","Link","MaxDist","Instability","Dynamic","earlyResponse","middleResponse","lateResponse","completeResponse","SignInstability", "Pval_MaxDist","Pval_Dynamic","Pval_earlyResponse","Pval_middleResponse","Pval_lateResponse","Pval_completeResponse","probeset_id") ]
}
if(colnames(as.data.frame(annotation))[1]!="annotation"){ RESULT_Pval<-merge(RESULT_Pval,annotation,by="row.names")
                                                          rownames(RESULT_Pval)<-RESULT_Pval[,1]
                                                          RESULT_Pval<-RESULT_Pval[,-1]}
file_name<-paste0(folder,"/RESULT_",grp1n,"-vs-",grp2n,"_Pval.tsv")
my.write(x=RESULT_Pval, file =file_name, header=header , f=write.table, sep = "\t",row.names=FALSE, quote=F )# save to tsv or EXCEL sheet
save(RESULT_Pval, file=paste0(folder,"/Saved_Intermediate_Results/RESULT_END_Pval.RData"))
####################################
## Small Help
fileConn<-file(paste0(folder,"/If_the_Link_in_table_doesnt_work.txt"))
writeLines(c("Hi User",
" ",
"The link does not work automatically. Excel uses symbols for the hyperlink",
"that can not be printed directly from R. To make the link available you will",
"need to replace certain parts. Mark in Excel the column with the links and",
"use then the Excel function [find and replace all].",
"-First, replace all [TranslateQuotes] to correct quotes.",
"-Second, change the orientation from the slash (/) to a backslash.",
"Now, the links should work. Note that the table only together with the folder",
"[Resultfigure] can be moved, because otherwise the reference is lost. If some-",
"thing is still not work, look at the hyperlink function in Excel and replace",
"something if necessary.",
" ",
"With best regards",
" ",
"Marco Albrecht ",
"(the developer)"), fileConn)
close(fileConn)
####################################
## add to  Function Input
Infotext<-list()
Infotext$sessionInfo2<-sessionInfo();Infotext$CalculationTime<-Sys.time()-startTimeFunction
sink(file = paste0(folder, "/Information/Function_Input.txt"),append = T)
print(Infotext)
sink(file =NULL)
####################################
#output
close(global)
print("                                                                                                  ")
print("                                                                                                  ")
print("                  ---  Thanks for analysing with TTCA. Goodbye and take care  ---                 ")
print("                                                                                                  ")
print("                                                                                                  ")
print("                                                                                                  ")
print("--------------------------------------------------------------------------------------------------")
print(paste0("Start: ",startTimeFunction,"                                                                        "))
print(paste0("End:   ",Sys.time(),"                                        Kind Regards: Marco Albrecht    "))
print("--------------------------------------------------------------------------------------------------")
#output
return(RESULT_all)
} #end TTCA
#######################################################################################################################################################################################
#######################################################################################################################################################################################
#######################################################################################################################################################################################
#######################################################################################################################################################################################
#######################################################################################################################################################################################
#######################################################################################################################################################################################
PeakScore<-function(dat,grp, tme,folder,global){
  grp1      = dat[, grp==1]
  grp2      = dat[, grp==2]
  grp1.time = tme[grp==1]
  grp2.time = tme[grp==2]
  ##################################################
  info<-nrow(grp1)
  a1<-floor(nrow(dat)/1000)   # steps
  a2<-ceiling(nrow(dat)/a1)   # more as 1000 per step for dynamic threshold
  A1<-apply(dat, 1,mean)
  A2<-A1[order(A1)]
  tresVec2<-tresVec1<-f11<-f1<-list(NA)
  dvth<-dvSd<-NULL
  inter<-intersect(grp1.time,grp2.time)
  tresForgroupwise=7
  ##################################################
  if(a1>tresForgroupwise){ #only groupwise if database is big enough/ IF CHANGE than change also by mean-SD plot
  for (k in 1:a1){ # for group wise Calculation
    A3<-names(A2[((k-1)*a2+1):(k*a2)])
    grp1a     <-     grp1[ rownames(grp1)  %in%  A3, ]
    grp2a     <-     grp2[ rownames(grp2)  %in%  A3, ]
    L<-rep(NA,max(length(grp1a),length(grp2a),na.rm = TRUE)) #for thresholddetermination
    j1=1
    ##################################################
    grp1e<-grp1a[ ,1:length(inter)]*NA
    grp2e<-grp2a[ ,1:length(inter)]*NA
    colnames(grp1e)<-colnames(grp2e)<-as.character(inter)
    for (i in 1:length(inter)){ # merge columns
        if( sum(grp1.time==inter[i])>1 ){L[j1]<- as.numeric(quantile(apply(grp1a[,grp1.time==inter[i]], 1, sd), probs =0.95,na.rm=TRUE)) # threshold were 95% is below for each multiple replicated timepoint
                                         j1=j1+1
                                         grp1e[,i]<- apply(grp1a[,grp1.time==inter[i]], 1, mean) # mean of replicates
        }else{                           grp1e[,i]<- grp1a[,grp1.time==inter[i]]                 # replicate direct
        } # if more than one samples per timepoint are available, than take the mean itensity for this time point.
        if( sum(grp2.time==inter[i])>1 ){L[j1]<- as.numeric(quantile(apply(grp2a[,grp2.time==inter[i]], 1, sd), probs =0.95,na.rm=TRUE)) # threshold were 95% is below for each multiple replicated timepoint
                                         j1=j1+1
                                         grp2e[,i]<- apply(grp2a[,grp2.time==inter[i]], 1, mean) # mean of replicates
        }else{                           grp2e[,i]<- grp2a[,grp2.time==inter[i]]                 # replicate direct
        }
    }
    d<-apply(abs(grp1e-grp2e), 1, max)
    ##################################################
    tres<-mean(L[1:(j1-1)])*2 # threshold: mean of all 95til sd ; twofold
    dt<-d           # for groupthreshold
    dt[]=tres       # for groupthreshold
    dvSd=c(dvSd,d)  # standarddeviatien. in each loop add one value to the vector
    dvth=c(dvth,dt) # groupthreshold
    ##################################################
    ## figure
    png(filename = paste0(folder,"/Significance_And_Pval/PeakScore/DistanceDistribution_fromLowerMean",((k-1)*a2+1),"toUpperMean",(k*a2),"_threshold_",round(tres,2),".png"),width = 3.25, height    = 3.25,units     = "in",res       = 1200, pointsize = 6)
    hist(d,breaks=(0:100)/100*max(d,na.rm=TRUE),main="Maximum distance beetween both groups", sub="Everything to the left of the red line was removed (",tres,")")
    abline(v=tres,col="red",lty=1)
    dev.off()
    ## end figure
    ##################################################
    # for threshold mean plot
    tresVec1[[k]]<-mean(A2[((k-1)*a2+1):(k*a2)],na.rm=TRUE)
    tresVec2[[k]]<-tres
    #progress
    setTkProgressBar(global,(3+(k/a1*6)), label=paste("Tests for significant distances between the dynamics (",round(k/a1*100),"% done)"))
    ##################################################
  }
  }else{
    L<-rep(NA,max(length(grp1),length(grp2),na.rm = TRUE)) #for thresholddetermination
    j1=1
    ################################################## k
    grp1e<-grp1[ ,1:length(inter)]*NA
    grp2e<-grp2[ ,1:length(inter)]*NA
    colnames(grp1e)<-colnames(grp2e)<-as.character(inter)
    for (i in 1:length(inter)){ # merge columns
      if( sum(grp1.time==inter[i])>1 ){L[j1]<- as.numeric(quantile(apply(grp1[,grp1.time==inter[i]], 1, sd), probs =0.95,na.rm=TRUE)) # threshold were 95% is below for each multiple replicated timepoint
                                       j1=j1+1
                                       grp1e[,i]<- apply(grp1[,grp1.time==inter[i]], 1, mean) # mean of replicates
      }else{                           grp1e[,i]<- grp1[,grp1.time==inter[i]]                 # replicate direct
      } # if more than one samples per timepoint are available, than take the mean itensity for this time point.
      if( sum(grp2.time==inter[i])>1 ){L[j1]<- as.numeric(quantile(apply(grp2[,grp2.time==inter[i]], 1, sd), probs =0.95,na.rm=TRUE)) # threshold were 95% is below for each multiple replicated timepoint
                                       j1=j1+1
                                       grp2e[,i]<- apply(grp2[,grp2.time==inter[i]], 1, mean) # mean of replicates
      }else{                           grp2e[,i]<- grp2[,grp2.time==inter[i]]                 # replicate direct
      }
    }
    d<-apply(abs(grp1e-grp2e), 1, max)
    ##################################################
    tres<-mean(L[1:(j1-1)])*2 # threshold: mean of all 95til sd ; twofold
    dt<-d           # for groupthreshold
    dt[]=tres       # for groupthreshold
    dvSd=c(dvSd,d)  # standarddeviation. in each loop add one value to the vector
    dvth=c(dvth,dt) # groupthreshold
    ##################################################
    ## figure
    png(filename = paste0(folder,"/Significance_And_Pval/PeakScore/DistanceDistribution_AllinOne_threshold_",round(tres,2),".png"),width = 3.25, height    = 3.25,units     = "in",res       = 1200, pointsize = 6)
    hist(d,breaks=(0:100)/100*max(d,na.rm=TRUE),main="Maximum distance beetween both groups", sub="Everything to the left of the red line was removed (",tres,")")
    abline(v=tres,col="red",lty=1)
    dev.off()
    ## end figure
  }
  ##################################################
  ## For RESULT
  dvSd <- as.data.frame(dvSd)
  dvth <- as.data.frame(dvth)
  RESULT<-merge(dvth,dvSd ,by="row.names", all = TRUE)
  rownames(RESULT)<-RESULT[,1]
  RESULT<-RESULT[,-1]
  colnames(RESULT)<-c("MaxDistThres","MaxDist")
  RESULT[,"SignPeak"]<-RESULT[,"MaxDist"]> RESULT[,"MaxDistThres"]

  ##################################################
  ## Instability detection:  Median standarddeviation across all replicated timepoints
  Duplic<-unique(grp1.time[duplicated(grp1.time)],grp2.time[duplicated(grp2.time)])
  Ls<-matrix(NA,nrow(dat),length(Duplic))
  for (i in 1:length(Duplic)){
    Ls[,i]<-as.numeric(apply(grp1[  ,grp1.time==Duplic[i]], 1, sd))

  }
  sL<-t(Ls) # remove duplicated columns if any
  Ls<-t(sL[!duplicated(sL),])
  RESULT[,"Instability"]    <-apply(Ls,1,median)
  RESULT[,"SignInstability"]<-RESULT[,"Instability"]> RESULT[,"MaxDistThres"]
  ###############
  ## output preparation
  RESULT[,"MaxDist"] <-RESULT[,"MaxDist"]/(max(dat,na.rm=TRUE)-min(dat,na.rm=TRUE)) #normalize to complete intensity bandbrid of the array
  RESULT[,"Instability"] <-RESULT[,"Instability"]/(max(dat,na.rm=TRUE)-min(dat,na.rm=TRUE)) #normalize to complete intensity bandbrid of the array
  ##################################################
  ## plot
  if(a1>tresForgroupwise){
  tresVec1<-unlist(tresVec1)
  tresVec2<-unlist(tresVec2)
  dynamicMean<-as.numeric(rowMeans(dat))
  #
  png(filename = paste0(folder,"/Venn_and_other_characteristics/a_Mean_Standard_Deviation_Plot.png"),width = 3.25, height    = 3.25,units     = "in",res       = 1200, pointsize = 6)
  plot(tresVec1,tresVec2,type = "p", bty = "n",pch=16,col="red", xlab = "Mean of a dynamic", ylab = "Standard deviation threshold",xlim=c(min(dynamicMean),max(dynamicMean,na.rm = TRUE)),main=paste0("Mean of the dynamics and their related standard derivation"))
  par(new=TRUE)
  hist(dynamicMean, breaks = 100,  prob=TRUE,xlim=c(min(dynamicMean),max(dynamicMean,na.rm = TRUE)), axes = FALSE, xlab = "", ylab = "",main="")
  dev.off()
  }
  ## end Plot
  ##################################################
  ## Output
  RESULT<-RESULT[,c("MaxDist","SignPeak","Instability","SignInstability")]
  save(RESULT, file=paste0(folder,"/Saved_Intermediate_Results/RESULT-with-PeakScore.RData"))
  return(RESULT)
} # end Peakscore
#######################################################################################################################################################################################
PeakScoreHOH1<-function(dat,grp, tme,folder,global){
  grp1      = dat[, grp==1]
  grp2      = dat[, grp==2]
  grp1.time = tme[grp==1]
  grp2.time = tme[grp==2]
  ##################################################
  info<-nrow(grp1)
  inter<-intersect(grp1.time,grp2.time)
  ################################################## k
  grp1e<-grp1[ ,1:length(inter)]*NA
  grp2e<-grp2[ ,1:length(inter)]*NA
  colnames(grp1e)<-colnames(grp2e)<-as.character(inter)

  for(i in 1:length(inter)){ # merge columns
    if( sum(grp1.time==inter[i])>1 ){grp1e[,i]<- apply(grp1[,grp1.time==inter[i]], 1, mean) # mean of replicates
    }else{                           grp1e[,i]<- grp1[,grp1.time==inter[i]]                 # replicate direct
    } # if more than one samples per timepoint are available, than take the mean itensity for this time point.
    if( sum(grp2.time==inter[i])>1 ){grp2e[,i]<- apply(grp2[,grp2.time==inter[i]], 1, mean) # mean of replicates
    }else{                           grp2e[,i]<- grp2[,grp2.time==inter[i]]                 # replicate direct
    }
  }

  PeakHOH1 <- apply(abs(grp1e-grp2e), 1, max)

  RESULT<- as.data.frame(PeakHOH1)
  colnames(RESULT)<-"MaxDist"
  RESULT["Instability"]<-NA
  RESULT["SignInstability"]<-NA
  RESULT["SignPeak"]<-RESULT["SignInstability"] < NA
  RESULT<-RESULT[,c("MaxDist","SignPeak","Instability","SignInstability")]

  save(RESULT, file=paste0(folder,"/Saved_Intermediate_Results/RESULT-with-PeakScore-Without-use-of-replicates.RData"))
  return(RESULT)
} # end PeakscoreHOH1
#######################################################################################################################################################################################
VENNfunc<-function(result,R0,category,SAVEplot){
  R1<-result[,R0]
  R2<-rownames(result)

  B1 <-unique(R2[  R1[,1]])
  E2 <-unique(R2[  R1[,2]])
  G3 <-unique(R2[  R1[,3]])
  M4 <-unique(R2[  R1[,4]])
  str1 <- R0[1]
  str2 <- R0[2]
  str3 <- R0[3]
  str4 <- R0[4]
  png(filename = SAVEplot,width = 3.5,height    = 3.25,units     = "in",res       = 1200, pointsize = 6)

  draw.quad.venn(
    area1=length(B1),
    area2=length(E2),
    area3=length(G3),
    area4=length(M4),
    n12  =length(intersect( B1,E2 )),
    n13  =length(intersect( B1,G3 )),
    n14  =length(intersect( B1,M4 )),
    n23  =length(intersect( E2,G3 )),
    n24  =length(intersect( E2,M4 )),
    n34  =length(intersect( G3,M4 )),
    n123 =length(intersect(intersect( B1,E2 ),G3 )),
    n124 =length(intersect(intersect( B1,E2 ),M4 )),
    n134 =length(intersect(intersect( B1,G3 ),M4 )),
    n234 =length(intersect(intersect( E2,G3 ),M4 )),
    n1234 =length(intersect(intersect(intersect( B1,E2 ),G3 ),M4)),
    category = category,
    fill = c("yellow1", "purple4", "turquoise1", "chartreuse2"),
    label.col = "gray20",
    alpha = 0.5,
    cex = 1,
    col="aliceblue",
    cat.cex = 2,
    cat.col =  c("yellow1", "purple4", "turquoise1", "chartreuse2")
  )
  dev.off()
}
#######################################################################################################################################################################################
Integral<-function(dat="grp1.grp2", grp="grp", timeInt= "timeInt",grp1.time="grp1.time",grp2.time="grp2.time",globMaxDist ){

  # available data for each time course
  dat1 = as.numeric(dat[ grp==1])
  dat2 = as.numeric(dat[ grp==2])
  #Identify time gaps
  time=unique(c(grp1.time,grp2.time, timeInt))
  tim1<-time[!(time %in% grp1.time)]
  tim2<-time[!(time %in% grp2.time)]
  # Gives a table: 1 row: measurements and missing values (NA)
  #                2 row: time points
  RB1<- RB2<-rbind(rep(NA,length(time)),time)
  RB1[1,which(time %in% grp1.time)]<-dat1
  RB2[1,which(time %in% grp2.time)]<-dat2
  # Interpolate missing values of time course 1
  mis1<-which(is.na(RB1[1,])) #where are missing values?
  exis1<-which(!(is.na(RB1[1,]))) #where are existing values?
  if (length(mis1)>0){
    for (i in 1:length(mis1)){
      v1=mis1[i]
      RB1[1,v1]<-RB1[1,max(exis1[exis1<v1])]+((RB1[1,min(exis1[exis1>v1])]-RB1[1,max(exis1[exis1<v1])])/(as.numeric(RB1[2,min(exis1[exis1>v1])])-as.numeric(RB1[2,max(exis1[exis1<v1])])))*as.numeric(RB1[2,v1]-RB1[2,max(exis1[exis1<v1])])
    }}
  # Interpolate missing values of time course 2
  mis2<-which(is.na(RB2[1,])) #where are missing values?
  exis2<-which(!(is.na(RB2[1,]))) #where are existing values?
  if (length(mis2)>0){
    for (i in 1:length(mis2)){
      v2=mis2[i]
      RB2[1,v2]<-RB2[1,max(exis2[exis2<v2])]+((RB2[1,min(exis2[exis2>v2])]-RB2[1,max(exis2[exis2<v2])])/(as.numeric(RB2[2,min(exis2[exis2>v2])])-as.numeric(RB2[2,max(exis2[exis2<v2])])))*as.numeric(RB2[2,v2]-RB2[2,max(exis2[exis2<v2])])
    }}
  # combine both curves in one matrix
  RB<-rbind(RB1[1,],RB2,rep(NA,ncol(RB1)),rep(NA,ncol(RB1)))
  # search curve crossing
  RB[4,]<-c(0, diff(0.5*sign(RB[1,]-RB[2,])))
  sp<-which(RB[4,]!=0)
  if(length(sp)>0){
    # Add columns for the new values at the timepoints for curve crossing
    RB<-cbind(RB,matrix(rep(NA,length(sp)*5),5,length(sp)))
    # calculate Intercept point and add values in new columns
    for (i in 1:length(sp)){
      r=sp[i]
      RB[3,(length(time)+i)]<-RB[3,(r-1)]+((RB[1,(r-1)]-RB[2,(r-1)])*(RB[3,r]-RB[3,(r-1)]))/(RB[2,r]-RB[2,(r-1)]-RB[1,r]+RB[1,(r-1)])
      RB[1,(length(time)+i)]<-RB[1,(r-1)]+((RB[1,r]-RB[1,(r-1)])/(RB[3,r]-RB[3,(r-1)]))*(RB[3,(length(time)+i)]-RB[3,(r-1)])
      RB[2,(length(time)+i)]<-RB[2,(r-1)]+((RB[2,r]-RB[2,(r-1)])/(RB[3,r]-RB[3,(r-1)]))*(RB[3,(length(time)+i)]-RB[3,(r-1)])
    }}
  # Order matrix according time sequence
  RB<-RB[,order(RB[3,])]
  # calculate trapezoids
  RB[5,1]=0
  for (i in 2:ncol(RB)){
    RB[5,i]<-abs((  (RB[1,i]+RB[1,(i-1)])/2  -  (RB[2,i]+RB[2,(i-1)])/2) * as.numeric(RB[3,i]-RB[3,(i-1)]))
  }

  earlyRev<- globMaxDist*as.numeric((RB[3,which(RB[3,]==timeInt[1])]-RB[3,1]))
  middleRev<-globMaxDist*as.numeric((RB[3,which(RB[3,]==timeInt[2])]-RB[3,which(RB[3,]==timeInt[1])]))
  lateRev<-  globMaxDist*as.numeric((RB[3,ncol(RB)]                 -RB[3,which(RB[3,]==timeInt[2])]))
  compRev<-  globMaxDist*as.numeric((RB[3,ncol(RB)]                 -RB[3,1]))

  # period specific integral, normalized by maximum value
  earlyResponse    <-sum(RB[5,c((               1               ):which(RB[3,]==timeInt[1]))])/earlyRev
  middleResponse   <-sum(RB[5,c((which.max(RB[3,]==timeInt[1])+1):which(RB[3,]==timeInt[2]))])/middleRev
  lateResponse     <-sum(RB[5,c((which.max(RB[3,]==timeInt[2])+1): ncol(RB)                )])/lateRev
  completeResponse <-sum(RB[5,                                                              ])/compRev
  sum(earlyResponse,middleResponse,lateResponse)
  completeResponse

  I=c(earlyResponse,middleResponse,lateResponse,completeResponse)
  return(I)
}
#######################################################################################################################################################################################
#upper<-DistplotPval(x1=RESULT[,"MaxDist" ,drop=FALSE],xlab=xlab, pVal=pVal,folder=paste0(folder,"/LocalHypothesis/"))
DistplotPval<-function(x1,xlab="value",main="Null hypothesis versus alternative hypothesis", pVal=pVal,folder,ForTest){
  Res=x1
  name1=colnames(x1)
  name2=paste0("Pval_",name1)
  x1=x1[,1,drop=TRUE] #from data.frame to numeric vector
  x1[is.na(x1)]=0.00001 #ok if one expect only one or two NA
  nbox=150 #number of boxes in destribution
  xfit<-seq(min(x1,na.rm = TRUE),max(x1,na.rm = TRUE),length=2000)
  ## find optimal Method and Parameter for fit
  d1   <-c(seq(0,(max(x1)+(max(x1)-min(x1)))+0.0001,(max(x1)-min(x1))/8),0.0001,0.001,0.01)# with focus around zero and small trend in positiv direction
  d1   <-d1[order(d1)]
  dmax <-max(abs(d1))
  d3<-d2   <-1:length(d1)*NA
  for (i in 1:length(d1)){
    A<-optimalMethodeDistr( delta=d1[i],x1=x1,dmax=dmax)
    d2[i]<-A$opt
    d3[i]<-A$method
    rm(A)
  }
  bestMethod<-d3[which(d2==max(d2,na.rm = TRUE))[1]]
  delta<-d1[which(d2==max(d2,na.rm = TRUE))[1]]
  ## transformation
  x1 = x1 + delta
  xfit<-seq(min(x1,na.rm = TRUE),max(x1,na.rm = TRUE),length=2000)
  #
  parG<-suppressWarnings(fitdistr(x1,bestMethod))
  if(bestMethod=="cauchy")   {yfit<-dcauchy(xfit,location=as.numeric(parG[]$estimate[1]),scale   = as.numeric(parG[]$estimate[2]))
                              Res[,name2]= apply(X=Res[,name1,drop=FALSE],MARGIN=1, function(x) pcauchy((x+delta),location=as.numeric(parG[]$estimate[1]),scale   = as.numeric(parG[]$estimate[2]),lower.tail = FALSE)) #Pval=P[X > x]
                              fminforPval<-function(x, parG,pVal){
                                a=abs(pVal-pcauchy(x,location=as.numeric(parG[]$estimate[1]),scale   = as.numeric(parG[]$estimate[2]),lower.tail = FALSE))
                              }
                              upper= optimize(f = fminforPval , lower = min(x1),upper = max(x1), maximum = FALSE,tol = .0000001,parG=parG,pVal=pVal   )$minimum
                              }
  if(bestMethod=="gamma")    {yfit<-dgamma(xfit,shape=as.numeric(parG[]$estimate[1]), rate = as.numeric(parG[]$estimate[2]))
                              Res[,name2]= apply(X=Res[,name1,drop=FALSE],MARGIN=1, function(x) pgamma((x+delta),shape=as.numeric(parG[]$estimate[1]), rate = as.numeric(parG[]$estimate[2]),lower.tail = FALSE)) #Pval=P[X > x]
                              fminforPval<-function(x, parG,pVal){
                                a=abs(pVal-pgamma(x,shape=as.numeric(parG[]$estimate[1]), rate = as.numeric(parG[]$estimate[2]),lower.tail = FALSE))
                              }
                              upper= optimize(f = fminforPval , lower = min(x1),upper = max(x1), maximum = FALSE,tol = .0000001,parG=parG,pVal=pVal   )$minimum
                              }
  if(bestMethod=="lognormal"){yfit<-dlnorm(xfit,meanlog=as.numeric(parG[]$estimate[1]), sdlog = as.numeric(parG[]$estimate[2]))
                              Res[,name2]= apply(X=Res[,name1,drop=FALSE],MARGIN=1, function(x) plnorm((x+delta),meanlog=as.numeric(parG[]$estimate[1]), sdlog = as.numeric(parG[]$estimate[2]),lower.tail = FALSE)) #Pval=P[X > x]
                              fminforPval<-function(x,parG,pVal){
                                a=abs(pVal-plnorm(x,meanlog=as.numeric(parG[]$estimate[1]), sdlog = as.numeric(parG[]$estimate[2]),lower.tail = FALSE))
                              }
                              upper= optimize(f = fminforPval , lower = min(x1),upper = max(x1), maximum = FALSE,tol = .0000001,  parG=parG,pVal=pVal   )$minimum
                              }
  if(bestMethod=="logistic") {yfit<-dlogis(xfit,location=as.numeric(parG[]$estimate[1]),scale   = as.numeric(parG[]$estimate[2]))
                              Res[,name2]= apply(X=Res[,name1,drop=FALSE],MARGIN=1, function(x) plogis((x+delta),location=as.numeric(parG[]$estimate[1]),scale   = as.numeric(parG[]$estimate[2]),lower.tail = FALSE)) #Pval=P[X > x]
                              fminforPval<-function(x, parG,pVal){
                                a=abs(pVal - plogis(x,location=as.numeric(parG[]$estimate[1]),scale   = as.numeric(parG[]$estimate[2]),lower.tail = FALSE))
                              }
                              upper= optimize(f = fminforPval , lower = min(x1),upper = max(x1), maximum = FALSE,tol = .0000001,parG=parG,pVal=pVal   )$minimum
                              }
  if(bestMethod=="normal")   {yfit<-dnorm(xfit,mean=as.numeric(parG[]$estimate[1]), sd = as.numeric(parG[]$estimate[2]))
                              Res[,name2]= apply(X=Res[,name1,drop=FALSE],MARGIN=1, function(x) pnorm((x+delta),mean=as.numeric(parG[]$estimate[1]), sd = as.numeric(parG[]$estimate[2]),lower.tail = FALSE)) #Pval=P[X > x]
                              fminforPval<-function(x, parG,pVal){
                                a=abs(pVal - pnorm(x,mean=as.numeric(parG[]$estimate[1]), sd = as.numeric(parG[]$estimate[2]),lower.tail = FALSE))
                              }
                              upper= optimize(f = fminforPval , lower = min(x1),upper = max(x1), maximum = FALSE,tol = .0000001, parG=parG,pVal=pVal   )$minimum
                              }
  if(bestMethod=="weibull")  {yfit<-dweibull(xfit,shape = as.numeric(parG[]$estimate[1]),scale   = as.numeric(parG[]$estimate[2]))
                              Res[,name2]= apply(X=Res[,name1,drop=FALSE],MARGIN=1, function(x) pweibull((x+delta),shape = as.numeric(parG[]$estimate[1]),scale   = as.numeric(parG[]$estimate[2]),lower.tail = FALSE)) #Pval=P[X > x]
                              fminforPval<-function(x, parG,pVal){
                                a=abs(pVal - pweibull(x,shape = as.numeric(parG[]$estimate[1]),scale   = as.numeric(parG[]$estimate[2]),lower.tail = FALSE))
                              }
                              upper= optimize(f = fminforPval , lower = min(x1),upper = max(x1), maximum = FALSE,tol = .0000001,  parG=parG,pVal=pVal   )$minimum
                              }

  yfit   =yfit*diff(hist(x1,breaks=nbox,plot = FALSE)$mids[1:2])*length(x1)
  pthresu=yfit[which(xfit>=upper)[1]]
  # end calculate y-values. push x-Achses back
  x1 = x1  - delta
  xfit=xfit- delta
  upper=upper-delta

  # Pic
  png(filename = paste0(folder,ForTest,"_PVal-threshold_",round(upper,3),".png"),width = 3.25,
      height    = 3.25,units     = "in",res       = 1200, pointsize = 6)
  hist(x1,breaks=nbox, main=main,xlab=xlab)#,xaxt="n")
  lines(xfit, yfit, col="blue", lwd=2)
  polygon(c(upper,upper+max(xfit)/150,upper+max(xfit)/150,upper),c(pthresu*1.5,pthresu*1.2,0,0),col="red4",border="red4")
  legend("topright", inset=.05,c(paste0("Fit with ",bestMethod," distribution"), paste0("Significant dynamics with p-value: ",round(pVal,3)),paste0("threshold: ",round(upper,3))), fill=c("blue","lightcoral","red4"), horiz=FALSE,bty = "n")
  polygon(c(xfit[xfit>upper],rev(xfit[xfit>upper])),c(yfit[xfit>upper],yfit[xfit>upper]*0),col=rgb(1, 0, 0,0.5),xpd=FALSE)#
  dev.off()
  #End Pic
  A=list()
  A$tres=upper
  A$Pval=Res[,name2,drop=FALSE]
  return(A)
}
#######################################################################################################################################################################################
optimalMethodeDistr<-function(delta, x1,dmax ){
  x1=  x1+delta
  xfit<-seq(min(x1,na.rm = TRUE),max(x1,na.rm = TRUE),length=2000)
  # search destribution with bestk fit
  cmet<-c( "cauchy", "gamma", "lognormal", "logistic","normal","weibull")
  loglik<-NULL
  for (i in 1:length(cmet)){
    loglik[i]<-suppressWarnings(tryCatch(fitdistr(x1,cmet[i])$loglik, error=function(e)  {return(-Inf)}))  #test godness of fit, if somthing produce error, return -inf
  }
  A=list()
  A$opt<-max(loglik,na.rm = TRUE)-(abs(delta)/dmax)*0.01*max(loglik,na.rm = TRUE)# with penaltyterm to have minimum delta if the result is equal
  A$method<-cmet[which(loglik==max(loglik,na.rm = TRUE))]
  return(A)
}

#######################################################################################################################################################################################
my.write <- function(x, file, header, f = write.csv, ...){
  # create and open the file connection
  datafile <- file(file, open = 'wt')
  # close on exit
  on.exit(close(datafile))
  # if a header is defined, write it to the file
  if(!missing(header)) writeLines(header,con=datafile)
  # write the file using the defined function and required addition arguments
  f(x, datafile,...)
}
#######################################################################################################################################################################################
#FF.median(dat=grp1.grp2, grp=grp, tme=grp1.grp2.time,dynScor=dynScor,global=global)

 FF.median = function(dat, grp, tme,dynScor=0,global=0){
   dat1 = dat[, grp==1]
   dat2 = dat[, grp==2]
   tme1 = tme[grp==1]
   tme2 = tme[grp==2]

   weight<-weightvec(grp1.time=tme1,grp2.time=tme2)
   prg<-unique(round((seq(nrow(dat)/32,nrow(dat),  nrow(dat)/32))))
   timeusage<-proc.time()
   rss0 = sapply(1:nrow(dat) , medianr, dat=dat , xx=tme  ,w=weight$grp1and2 , k=2,prg=prg,dynScor=dynScor)
   timeUse<-sum(as.numeric(proc.time()-timeusage)[1:2])*2
   if (as.character(global )[1]!="0"){setTkProgressBar(global, 20, label=paste0( "Program checks whether the dynamics are significant. This step is expected to be completed by ",ProgTime(timeUse),"."))}
   if (as.character(dynScor)[1]!="0"){setTkProgressBar(dynScor,34, label=paste0( "Program checks whether the dynamics are significant. (",34," % done)"))}
   weight<-weightvec(grp1.time=tme1,grp2.time=tme2)
   prg<-unique(round((seq(nrow(dat)/32,nrow(dat),  nrow(dat)/32))))
   timeusage<-proc.time()
   # fill up a list in list here. first list indicate gene. second list indicate error value a and fitted values res.
   Output1 = lapply(1:nrow(dat1), medianrS, dat=dat1, xx=tme1 ,w=weight$grp1 ,k=34,prg=prg,dynScor=dynScor)
   timeUse<-sum(as.numeric(proc.time()-timeusage)[1:2])
   if (as.character(global )[1]!="0"){setTkProgressBar(global, 30, label=paste0( "Program checks whether the dynamics are significant. This step is expected to be completed by ",ProgTime(timeUse),"."))}
   if (as.character(dynScor)[1]!="0"){setTkProgressBar(dynScor,66, label=paste0( "Program checks whether the dynamics are significant. (",66," % done)"))}
   Output2 = lapply(1:nrow(dat2), medianrS, dat=dat2, xx=tme2 ,w=weight$grp2 ,k=66,prg=prg,dynScor=dynScor)
   if (as.character(global )[1]!="0"){setTkProgressBar(global, 39, label=paste0( "Program checks whether the dynamics are significant. This step will be finished soon."))}
   if (as.character(dynScor)[1]!="0"){setTkProgressBar(dynScor,99, label=paste0( "Program checks whether the dynamics are significant. (",99," % done)"))}
   # unlist list in list.
   RolfA1<-1:length(Output1)*NA
   RolfRes1<- matrix( NA, length(Output1),length(Output1[[1]]$res))
   for (i in 1:length(Output1) ){
     RolfA1[i]<-Output1[[i]]$a
     RolfRes1[i,]<-Output1[[i]]$res
   }
   RolfA2<-1:length(Output2)*NA
   RolfRes2<- matrix( NA, length(Output2),length(Output2[[1]]$res))
   for (i in 1:length(Output2) ){
     RolfA2[i]<-Output2[[i]]$a
     RolfRes2[i,]<-Output2[[i]]$res
   }

   rss1  = colSums(rbind(RolfA1, RolfA2))
   # Make output list
   Dynamic=list()
   Dynamic$FF <- rss0/rss1
   Dynamic$qr1<-RolfRes1
   Dynamic$qr2<-RolfRes2
   return(Dynamic)

 }
#######################################################################################################################################################################################
ProgTime<-function(timeforSample)
{
tt1<-as.numeric(unlist(strsplit( format(Sys.time(), "%X "),":")[1]))
Sincemidnight<-tt1[1]*3600+tt1[2]*60+tt1[3]
prognostTime<-timeforSample+Sincemidnight
min<-h<-d<-0
d<-floor(prognostTime/(24*3600))
prognostTime<-prognostTime-24*3600*d
h<-floor(prognostTime/(3600))
prognostTime<-prognostTime-3600*h
min<-floor(prognostTime/(60))
if (h<12){ uhrzeit<-paste0(sprintf("%02.0f", h),":",sprintf("%02.0f", min)," AM")} else { uhrzeit<-paste0(sprintf("%02.0f", h-12),":",sprintf("%02.0f", min)," PM")}
if (d==0){ day<-"today" }
if (d==1){ day<-"tomorrow" }
if (d>1){ day<- paste0("in ",d," days") }
time<-paste0( uhrzeit," ",day )
return(time)
}
#######################################################################################################################################################################################
# grp1.time <- c(0,0,0.5,0.5,1,2,3,3,3,4,5,6,8,12,18,24,24,24,48,48,48,50,50,50)
# grp2.time <- c(0,0,0,0.5,0.5,2,4,6,8,12,24,24,24,48,48,48,48,48)
# weight<-weightvec(grp1.time=grp1.time,grp2.time=grp2.time)

weightvec<-function(grp1.time,grp2.time){

  d<-c(grp1.time,grp2.time)
  e<-rep(1, length(d))
  a<-unique(c(grp1.time,grp2.time))
  b<-unique(grp1.time)
  f<-unique(grp2.time)
  # Compare only common time points
  e[!(d %in% intersect(b,f))]<-0
  e1<-e[1:length(grp1.time)]
  e2<-e[(length(grp1.time)+1):length(e)]
  e3<-e

  g1<-as.data.frame(table(grp1.time))
  for (i in 1:length(grp1.time)){
  e1[i]<-e1[i]*(1/g1[g1$grp1.time==grp1.time[i],2] )} # each common time-point weight have the same value 1
  e1<-e1*(length(grp2.time)/length(grp1.time))  # models with more datapoints have more residuels, but perhaps a better fit.
  # all residuels weighted to residuel per datapoint
  # otherwise a model with less datapoints have a benefit, because there more flexible in fitting
  #sum(e1/(length(grp1.time)))
  #sum(e1*(length(grp2.time)/length(grp1.time)))
  #sum(e1*(length(grp2.time)/(length(grp1.time)+length(grp2.time))))

  g2<-as.data.frame(table(grp2.time))
  for (i in 1:length(grp2.time)){
    e2[i]<-e2[i]*(1/g2[g2$grp2.time==grp2.time[i],2] )}
  e2<-e2*(length(grp1.time)/length(grp2.time))
  #sum(e2/(length(grp2.time)))
  #sum(e2*(length(grp1.time)/length(grp2.time)))
  #sum(e2*(length(grp1.time)/(length(grp1.time)+length(grp2.time))))

  sum(c(e1,e2))
  g3<-as.data.frame(table(d))
  for (i in 1:length(d)){
    e3[i]<-e3[i]*(1/g3[g3$d==d[i],2] )}
  e3<-e3*sum(c(e1,e2))/sum(e3)                 # balance the local null hypotheses out

  #sum(e3/length(e3))

  A<-list()
  A$grp1<-e1
  A$grp2<-e2
  A$grp1and2<-e3

  return(A)
}
#######################################################################################################################################################################################
# res2 = sapply(1:nrow(dat2), medianr, dat=dat2, xx=tme2 ,w=weight$grp2 ,k=66,prg=prg,dynScor=dynScor)
medianr = function(i, dat, xx ,w,k,prg,dynScor)
{
  res <- rqss(as.numeric(dat[i,]) ~ qss(xx,lambda=0.6), tau = 0.5)         #knots/estimated Intensity for each time point
  res$coef[2:length(res$coef)]=res$coef[2:length(res$coef)]+  res$coef[1]
  res<-res$coef
  z1<-rle(xx[order(xx)])$lengths   # replikates per timepoint
  z2<-cumsum(c(1,z1)) # cumative sum
  H<-matrix(NA,1,sum(z1))
  # Intensity for each timepoint multiplicated with amount of replicates:
  for (j in 1:length(z1)){
    H[z2[j]:(z2[j]+z1[j]-1)]=rep(res[j],z1[j])
  }
  l<-abs(H-dat[i,]) # residual= estimated Intensity minus rawdata
  a<-sum(l*w)   # each value have a particular weight
  # progressbar
  if ((i %in% prg) & (as.character(dynScor)[1]!="0") ){
  idx=1:length(prg)
  setTkProgressBar(dynScor, (idx[i==prg]+k), label=paste0( "Program checks whether the dynamics are significant. (",idx[i==prg]+k," % done)"))
  }
  return(a)
}
######################################################################
# like medianr but with fitted values as additional feedback
 medianrS = function(i, dat, xx ,w,k,prg,dynScor)
 {
   res <- rqss(as.numeric(dat[i,]) ~ qss(xx,lambda=0.6), tau = 0.5) #knots/estimated Intensity for each time point
   res$coef[2:length(res$coef)]=res$coef[2:length(res$coef)]+  res$coef[1]
   res<-res$coef
   z1<-rle(xx[order(xx)])$lengths   # replikates per timepoint
   z2<-cumsum(c(1,z1)) # cumative sum
   H<-matrix(NA,1,sum(z1)) #prepare an empty vector
   # Intensity for each timepoint multiplicated with amount of replicates:
   for (j in 1:length(z1)){
     H[z2[j]:(z2[j]+z1[j]-1)]=rep(res[j],z1[j]) # New fitted value times number of replikates to obtain a vector with the same size as original measurement vector is.
   }
   l<-abs(H-dat[i,]) # residual= estimated Intensity minus rawdata
   a<-sum(l*w)   # each value have a particular weight
   # progressbar
   if ((i %in% prg) & (as.character(dynScor)[1]!="0") ){
     idx=1:length(prg)
     setTkProgressBar(dynScor, (idx[i==prg]+k), label=paste0( "Program checks whether the dynamics are significant. (",idx[i==prg]+k," % done)"))
   }
   Output=list()
   Output$a<-a
   Output$res<-res
   return(Output)
 }
#################################################################################################################################
ChangeToGO<-function(grp1=grp1,grp2=grp2,grp1.time=grp1.time, mapGO){

#
dat=merge(grp1,grp2,by="row.names")
rownames(dat) <- dat[,"Row.names"]
dat           <- dat[,-1]
grp           <- c(rep(1, ncol(grp1)),rep(2, ncol(grp2)))# data groups


A3<-unique(mapGO[,"go_id"])
B<-matrix(NA,length(A3),ncol(dat))
colnames(B)=colnames(dat)
rownames(B)=A3
Sd<-Su<-B #S for standarddeviation, B for mean Itensity
groupsize<-B[ ,1,drop=FALSE]
colnames(groupsize)<-"groupsize"
prggo<-unique(round((seq(nrow(B)/80,nrow(B),  nrow(B)/80)))) #for progress
idxgo=1:length(prggo)
nstart=which(duplicated(grp1.time)==TRUE)[1] #number of replicates at starttime (0h)
for (i in 1:nrow(B)){
  A4 = mapGO[mapGO[,"go_id"]==rownames(B)[i],"probeset_id"] #probeset Ids for a given GO group
  A5 = dat[rownames(dat) %in% A4 ,] # expression data for each probeset_ID for a given group
  A6 = t(apply(A5,1,function(x) x- mean(x[1:nstart])))# zeropoint is mean centered for all genes in this group
  if(nrow(A6)>2){
  B[i,]=apply(A6,2,mean)
  A7<-A6*NA
  groupsize[i,1]<-nrow(A6)
  for (k in 1:nrow(A6)){
  A7[k,] = A6[k,] > B[i,]
  }
  for (j in 1:ncol(A6)){
  su      <- A6[A7[ ,j]==1,j] # over the mean
  Su[i,j] <- mean(su-B[i,j])
  sd      <- A6[A7[ ,j]==0,j] # under the mean
  Sd[i,j] <- -mean(sd-B[i,j])
  }}}
B<-B[!is.na(B[,1]),]
Su<-Su[!is.na(Su[,1]),]
Sd<-Sd[!is.na(Sd[,1]),]
foundall<-intersect(intersect(rownames(B),rownames(Su)),rownames(Sd)) # get sure that all have the same Go groups
B<-B[rownames(B) %in% foundall,]
Su<-Su[rownames(Su) %in% foundall,]
Sd<-Sd[rownames(Sd) %in% foundall,]
print(paste0(format(Sys.time(), "%X"),": ",nrow(B)," Gene Ontology groups can be analyzed                                               "))
####
A3<-mapGO[,c("go_id","GO_name")]
colnames(A3)=c("probeset_id","gene_name") #only for the programm
A4<-A3[A3[,"probeset_id"] %in% rownames(B),]
A4<-A4[!duplicated(A4[,"probeset_id"]),] #ID in row have to be unique
rownames(A4)<-A4[,"probeset_id"]
###
GO<-list()
GO$grp1<-B[,grp==1]
GO$grp2<-B[,grp==2]
GO$annot<-A4
GO$groupsize<-groupsize
GO$grp1SDu<-Su[,grp==1]
GO$grp2SDu<-Su[,grp==2]
GO$grp1SDd<-Sd[,grp==1]
GO$grp2SDd<-Sd[,grp==2]
return(GO)
}
#################################################################################################################################
revOverlapScore<-function(go=GO,tm1=grp1.time,tm2=grp2.time,folder=folder){
  GO<-NULL
  grp1.time<-NULL
  grp2.time<-NULL
  tmi<-intersect(tm1,tm2)
  grp1<-go$grp1
  grp2<-go$grp2
  grp1SDu <-go$grp1SDu
  grp2SDu <-go$grp2SDu
  grp1SDd <-go$grp1SDd
  grp2SDd <-go$grp2SDd
  GOsz    <-go$groupsize
  ROS<-grp1[,1,drop=FALSE]*NA
  colnames(ROS)<-"RevOverlapScore"
  for(n in 1:nrow(ROS)){
    ovl=1:length(tmi)*NA
    for(m in 1:length(tmi)){
      m1<-mean(   grp1[n, tm1==tmi[m]])
      m2<-mean(   grp2[n, tm2==tmi[m]])
      sdu1<-mean(grp1SDu[n, tm1==tmi[m]])
      sdu2<-mean(grp2SDu[n, tm2==tmi[m]])
      sdd1<-mean(grp1SDd[n, tm1==tmi[m]])
      sdd2<-mean(grp2SDd[n, tm2==tmi[m]])
      if(all(m1==m2,sdu1==sdu2,sdd1==sdd2)){ ovl[m]=NA }else{ #ignore identical columns. Example 0 control
        ovl[m]= max((m1-sdd1)-(m2+sdu2),(m2-sdd2)-(m1+sdu1))/(0.5*(sdu1+sdu2+sdd1+sdd2))
      }}
    ROS[n,]<-max(ovl, na.rm = TRUE)
  }
  # for Pic
  png(filename = paste0(folder,"/Venn_and_other_characteristics/ReverseOverlapscore_MintoMax.png"),width = 5.25,height    = 6.25,units     = "in",res       = 1200, pointsize = 6)
  par(mfrow=c(2,1))
  M<-which(ROS==max(ROS, na.rm = TRUE))[1]
  Mr<-c(grp1[M,],grp2[M,],grp1[M,]+grp1SDu[M,],grp2[M,]+grp2SDu[M,],rev(grp1[M,]-grp1SDd[M,]),grp2[M,]-grp2SDd[M,])
  plot(tm1,grp1[M,], type="l" ,col="red",ylab="Intensity change",xlab="time",main=paste0("maximum reverse overlap score: ",round(max(ROS),2)," (",-round(max(ROS)*100,1),"% minimum overlap)"), ylim=range(Mr))
  lines(tm2,grp2[M,],col="blue")
  polygon(c((tm1),rev((tm1))),c(grp1[M,]+grp1SDu[M,],rev(grp1[M,]-grp1SDd[M,])),col=rgb(1, 0, 0,0.1),xpd=FALSE,border = NA)
  polygon(c((tm2),rev((tm2))),c(grp2[M,]+grp2SDu[M,],rev(grp2[M,]-grp2SDd[M,])),col=rgb(0, 0, 1,0.1),xpd=FALSE,border = NA)
  M<-which(ROS==min(ROS, na.rm = TRUE))[1]
  Mr<-c(grp1[M,],grp2[M,],grp1[M,]+grp1SDu[M,],grp2[M,]+grp2SDu[M,],rev(grp1[M,]-grp1SDd[M,]),grp2[M,]-grp2SDd[M,])
  plot(tm1,grp1[M,], type="l" ,col="red",ylab="Intensity change",xlab="time",main=paste0("Minimum reverse overlap score: ",round(min(ROS),2)," (",round(-min(ROS)*100,1),"% minimum overlap)"),ylim=range(Mr))
  lines(tm2,grp2[M,],col="blue")
  polygon(c((tm1),rev((tm1))),c(grp1[M,]+grp1SDu[M,],rev(grp1[M,]-grp1SDd[M,])),col=rgb(1, 0, 0,0.1),xpd=FALSE,border = NA)
  polygon(c((tm2),rev((tm2))),c(grp2[M,]+grp2SDu[M,],rev(grp2[M,]-grp2SDd[M,])),col=rgb(0, 0, 1,0.1),xpd=FALSE,border = NA)
  dev.off()
  # end Pic
  return(ROS)
} #end function
